# Supplementary material for: A General G1/S-Phase Cell-Cycle Control Module in the Flowering Plant Arabidopsis thaliana
Source: PLoS Genet. 2012 Aug 2;8(8):e1002847. doi: 10.1371/journal.pgen.1002847 (PMC3410867; doi:10.1371/journal.pgen.1002847)
Supplement: Table S1 — Primer sequences. (XLS) [file pgen.1002847.s004.xls]

## Sheet: Table S1-1
Table S1-1: Primer sequences for genotyping T-DNA mutant insertions
T-DNA insertion	primer	sequence 5’ > 3’
cdka;1	J504-Salk_LB	GCGTGGACCGCTTGCTGCAACTCTCTCAGG
	SALK_106809LP	TTTGGCTGGCTGCATTCCTTA
fbl17	FBL17 T-DNA	ATATTGACCATCATACTCATTGC
	FBL17R	CAGATGTTCAAGGGATTACC
rbr1-2	J504-SALK_LB	GCGTGGACCGCTTGCTGCAACTCTCTCAGG
	RBR1-2R	GTGGTTGCTTCCGGTAGTTG
e2fa	E2FA T-DNA	CCCATTTGGACGTGAATGTAGACAC
	E2FAF1	TTCCAGGTCTGTCTTTCCTATTTC
krp1	KRP1 T-DNA	ATTTTGCCGATTTCGGAAC
	KRP1F2	GTTTCGTCGTCTTGTAGTGG
krp2	KRP2 T-DNA	ATTTTGCCGATTTCGGAAC
	KRP2 R1	AGACTCTTCCTTAACCTGCGG
krp3	KRP3 T-DNA	AACGTCCGCAATGTGTTATTAAGTTGTC
	KRP3F1	TCAAACCAAAACCAAACATCC
krp4	KRP4 T-DNA	TAGCATCTGAATTTCATAACCAATCTCGATACAC
	KRP4F1	TGGGTTTGTTTATGTCAAAAGC
krp5	KRP5 T-DNA	ATTTTGCCGATTTCGGAAC
	KRP5R1	CCAGAAAACAGCAGAAGCAAC
krp6	KRP6 T-DNA	TAGCATCTGAATTTCATAACCAATCTCGATACAC
	KRP6 RP	ATTCATCACCGGACTCTCATG
krp7	KRP7 T-DNA	ATATTGACCATCATACTCATTGC
	KRP7R2	AAGTCATCAAGCTCTGCCTG
Wild type allele	primer	sequence 5’ > 3’
cdka;1	SALK_106809LP	TTTGGCTGGCTGCATTCCTTA
	SALK_106809RP	CGCCGGCTCTTGATGACTTTA
fbl17	FBL17F	GGTGGCATTCAATTTGCTAC
	FBL17R	CAGATGTTCAAGGGATTACC
rbr1-2	RBRF1	GGTGGAGGAGAAACTTGTGC
	RBRR1	GTGGTTGCTTCCGGTAGTTG
e2fa	E2FAF1	TTCCAGGTCTGTCTTTCCTATTTC
	E2FAR2	CAAATTCGCTGAACATGAAG
krp1	KRP1F2	GTTTCGTCGTCTTGTAGTGG
	KRP1R2	TTGAGTTGTTTCTCAGCTTCC
krp2	KRP2F1	GATTTATTGGAAAAGCCAGCC
	KRP2R1	AGACTCTTCCTTAACCTGCGG
krp3	KRP3F1	TCAAACCAAAACCAAACATCC
	KRP3R1	CATGTGTACTTCATTGCAGAG
krp4	KRP4F1	TGGGTTTGTTTATGTCAAAAGC
	KRP4R1	TTCCAAGTTAGACGTGTTTG
krp5	KRP5F1	GATTCAATCCGGATGAGCAAATG
	KRP5R1	CCAGAAAACAGCAGAAGCAAC
krp6	KRP6LP3	TCACTCACTGGACTCGTCTC
	KRP6RP	ATTCATCACCGGACTCTCATG
krp7	KRP7F1	CTTCCATTTTCAGATCTGGAGGTG
	KRP7R2	AAGTCATCAAGCTCTGCCTG

## Sheet: Table S1-2
Table S1-2: Primer sequence for generating amiCDKA;1 construct
Construct	Primer	Sequence 5’ > 3’
MN56	MN56-I	GATAAGTATTCATGCTCCAGGGGTCTCTCTTTTGTATTCC
	MN56-II	GACCCCTGGAGCATGAATACTTATCAAAGAGAATCAATGA
	MN56-III	GACCACTGGAGCATGTATACTTTTCACAGGTCGTGATATG
	MN56-IV	GAAAAGTATACATGCTCCAGTGGTCTACATATATATTCCT
MN57	MN57-I	GATCAATACGCAATTCCACGCAGTCTCTCTTTTGTATTCC
	MN57-II	GACTGCGTGGAATTGCGTATTGATCAAAGAGAATCAATGA
	MN57-III	GACTACGTGGAATTGGGTATTGTTCACAGGTCGTGATATG
	MN57-IV	GAACAATACCCAATTCCACGTAGTCTACATATATATTCCT
amiRNA	A	GGGGACAAGTTTGTACAAAAAAGCAGGCTCTGCAAGGCGATTAAGTTGGGTAAC
	B	GGGGACCACTTTGTACAAGAAAGCTGGGTGCGGATAACAATTTCACACAGGAAACAG

## Sheet: Table S1-3
Table S1-3: Primer sequence for generating CDKA;1D146N, CDKA;1Pstaire-dead, StrepIII-CDKA;1 K33R construct
Construct	Primer	Sequence 5'>3'
CDKA;1D146N	ND10	AACACAAGTTTGTACAAAAAAGCAGGCTTCAACAATGGATCAGTACGAGAAAG
	ND11	AACACCACTTTGTACAAGAAAGCTGGGTCCTAAGGCATGCCTCCAAG
	N160	CACTGAAGCTTGCCAACTTTGGACTGGCCAG
	N161	CTGGCCAGTCCAAAGTTGGCAAGCTTCAGTG
CDKA;1Pstaire-dead	ND10	AACACAAGTTTGTACAAAAAAGCAGGCTTCAACAATGGATCAGTACGAGAAAG
	ND11	AACACCACTTTGTACAAGAAAGCTGGGTCCTAAGGCATGCCTCCAAG
	N250	GAGCAGGAGGATGAAGCAGCTGCTGCTGCTGCTGCTGCTGCTGCTGCTGCTGCTGCTGAAATGCAGCATAGC
	N251	GTTGCTATGCTGCATTTCAGCAGCAGCAGCAGCAGCAGCAGCAGCAGCAGCAGCAGCTGCTTCATCCTCCTGCTC
StrepIII-CDKA;1K33R	#361	AGGAAGATCAGGCTCGAGCAG
	#362	CAAAGCAATTGTCTCATTAGTCAC

## Sheet: Table S1-4
Table S1-4: Primer sequence for ChIP Q-PCR
Gene	Identifier	sequence 5’ > 3’
PCNA1	AT1G07370	TCTTAAAACGATTGAGGCCG
		AATCGTTTGCGGCTATTTTG
FBL17	AT3g54650	GCTAGACCTCACGCTCTTTC
		GAGATTTGTGAGATTGGGAG
FBL17QU1a	AT3g54650	TTCTGATTGCAGTTGGTGGA
		CGGCATCAGAATCAATAGCA
FBL17QU2b	AT3g54650	TGAAGCCATCATCAAAGCTG
		ACATGCGAAAATCCCTCAAC
FBL17QD3d	AT3g54650	GATGTTCCAATTTGGGAGGA
		GATCCGAGAGCCAAAGAGTG
FBL17QD4e	AT3g54650	TGCTCTCGCTAGTTCTTGGA
		ACCTGAGGAAATGGCAGCTA
LB25	AtenSAT (Chr4 1673860-1674024)	GAGGACCCGATCTCCTTCAT
		CGAGAACACCCCTGATAACG
RB30	AtenSAT (Chr4 1772313-1772471)	CAGTGATCCCTGCTCTGTTG
		CGCGCCATTTCTTCTCAG
RB32.5	AtenSAT (Chr4 1774813-1774954)	CGAACACACGGATATGTTGC
		TGGTGATGTACTCGCTGTCAA
RB35	AtenSAT (Chr4 1777125-1777324)	CACGATAGATCAATAGGATTGAGG
		CACGATCGTATGAGTTAGCAACTTT

## Sheet: Table S1-5
Table S1-5: Primer sequence for QRT-PCR analysis
Gene	Identifier	sequence 5’ > 3’
ACT2	AT3G18780.2	CTTGCACCAAGCAGCATGAA
		CCGATCCAGACACTGTACTTCCTT
GAPC2	AT1G13440.1	TTGGTGACAACAGGTCAAGCA
		AAACTTGTCGCTCAATGCAATC
ACT7	AT5G09810.1	GTTGCCATTCAGGCCGTTCTTTC
		CAGAATCGAGCACAATACCGGTTG
EF1 alpha	AT5G60390.1	TGTAACAAGATGGATGCCACCAC
		TCCCTCGAATCCAGAGATTGGC
TIP41	AT4G34270.1	GTGAAAACTGTTGGAGAGAAGCAA
		TCAACTGGATACCCTTTCGCA
CDKA;1	AT3G48750	TGGGGTGCATATTTGCTGAG
		ACGGAGTTCCCATGATTCTG
FBL17	AT3G54650.1	TGCATCTGTAGCTGCCATTTCCTC
		TGCTGGAACCACTCAGATCAAGC

## Sheet: Table S1-6
Table S1-6: Primer sequence for krp3 and krp4 RT-PCR analysis
Gene	Primer	sequence 5’ > 3’
krp3	C92	AGAGCCGCTAAAACCCTAGC
	c93	TGACTTGCACCCATTCGTAA
krp4	C95	CTGGTGGTGGAGGTGGAG
	C96	GAATGCAGAGTCCCCCTGTA
